# Supplementary material for: Monocyte Distribution Width as a Biomarker for Predicting Bacteremia: A Retrospective Study in the Emergency Department
Source: Life (Basel). 2026 Jan 22;16(1):178. doi: 10.3390/life16010178 (PMC12843279; doi:10.3390/life16010178)
Supplement: Supplementary file 1 [file life-16-00178-s001.zip]

Archive with 1 entries (1 files):
- life-4075133-supplementary.pdf
